# Supplementary material for: Surface-bound bovine serum albumin carrier protein as present in recombinant cytokine preparations amplifies T helper 17 cell polarization
Source: Sci Rep. 2016 Nov 3;6:36598. doi: 10.1038/srep36598 (PMC5093436; doi:10.1038/srep36598)
Supplement: Supplementary Table 2 [file srep36598-s2.xlsx]

## Sheet: IL-17A (R&D)
Detected murine proteins
Accession	Description	Score	Coverage	# Proteins	# Unique Peptides	# Peptides	# PSMs	# AAs	MW [kDa]	calc. pI
Q9Z0L8-2	Isoform II of Gamma-glutamyl hydrolase OS=Mus musculus GN=Ggh - [GGH_MOUSE]	38.18	2.54	2	1	1	1	315	35.4	8.29
Q9QWL7	Keratin, type I cytoskeletal 17 OS=Mus musculus GN=Krt17 PE=1 SV=3 - [K1C17_MOUSE]	343.14	29.33	13	1	17	51	433	48.1	5.06
Q9EST1	Gasdermin-A OS=Mus musculus GN=Gsdma PE=2 SV=1 - [GSDMA_MOUSE]	30	5.38	1	1	3	3	446	49.6	5.57
Q9D2Q8	Protein S100-A14 OS=Mus musculus GN=S100a14 PE=2 SV=1 - [S10AE_MOUSE]	62.68	21.15	1	1	2	2	104	11.6	5.5
Q9CPN9	Protein 2210010C04Rik OS=Mus musculus GN=2210010C04Rik PE=2 SV=1 - [Q9CPN9_MOUSE]	53.67	4.86	1	1	1	1	247	26.4	7.93
Q99PS0	Keratin, type I cytoskeletal 23 OS=Mus musculus GN=Krt23 PE=2 SV=1 - [K1C23_MOUSE]	56.05	4.5	1	1	2	2	422	48	6.23
Q93092	Transaldolase OS=Mus musculus GN=Taldo1 PE=1 SV=2 - [TALDO_MOUSE]	35.9	2.37	1	1	1	1	337	37.4	7.03
Q922U2	Keratin, type II cytoskeletal 5 OS=Mus musculus GN=Krt5 PE=1 SV=1 - [K2C5_MOUSE]	404.21	37.76	3	7	33	77	580	61.7	7.75
Q8VHC5	Calcium-binding protein 4 OS=Mus musculus GN=Cabp4 PE=1 SV=1 - [CABP4_MOUSE]	33.54	2.21	1	1	1	1	271	30.2	5.29
Q8VED5	Keratin, type II cytoskeletal 79 OS=Mus musculus GN=Krt79 PE=1 SV=2 - [K2C79_MOUSE]	240.07	12.62	2	1	11	33	531	57.5	7.69
Q8VE97	Serine/arginine-rich splicing factor 4 OS=Mus musculus GN=Srsf4 PE=2 SV=1 - [SRSF4_MOUSE]	60.57	6.13	5	1	4	6	489	55.9	11.4
Q8R1M2	Histone H2A.J OS=Mus musculus GN=H2afj PE=2 SV=1 - [H2AJ_MOUSE]	38.09	19.38	10	1	2	2	129	14	11.05
Q8K2H2	OTU domain-containing protein 6B OS=Mus musculus GN=Otud6b PE=2 SV=1 - [OTU6B_MOUSE]	36.49	2.04	2	1	1	1	294	33.7	5.53
Q8BZX4	Splicing regulatory glutamine/lysine-rich protein 1 OS=Mus musculus GN=Srek1 PE=2 SV=1 - [SREK1_MOUSE]	44.94	2.02	2	1	1	1	494	56.7	10.48
Q8BKS9	Pumilio domain-containing protein KIAA0020 OS=Mus musculus GN=Kiaa0020 PE=2 SV=2 - [K0020_MOUSE]	36.22	1.7	1	1	1	1	647	72.8	9.66
Q8BGZ7	Keratin, type II cytoskeletal 75 OS=Mus musculus GN=Krt75 PE=1 SV=1 - [K2C75_MOUSE]	158.07	23.96	3	1	17	33	551	59.7	8.31
Q6PDX6-3	Isoform 3 of E3 ubiquitin-protein ligase Rnf220 OS=Mus musculus GN=Rnf220 - [RN220_MOUSE]	29.43	2.09	2	1	1	1	239	26.2	7.5
Q6P3A4-2	Isoform 2 of V-set and immunoglobulin domain-containing protein 8 OS=Mus musculus GN=Vsig8 - [VSIG8_MOUSE]	48.01	2.62	2	1	1	2	305	31.7	7.94
Q6NV83-3	Isoform 3 of U2 snRNP-associated SURP motif-containing protein OS=Mus musculus GN=U2surp - [SR140_MOUSE]	38.72	5.79	3	1	8	8	985	113.2	8.35
Q6IFZ6	Keratin, type II cytoskeletal 1b OS=Mus musculus GN=Krt77 PE=1 SV=1 - [K2C1B_MOUSE]	462.72	14.16	3	2	11	89	572	61.3	8.02
Q6IFX2	Keratin, type I cytoskeletal 42 OS=Mus musculus GN=Krt42 PE=1 SV=1 - [K1C42_MOUSE]	414.62	33.41	13	3	18	39	452	50.1	5.16
Q62386	Interleukin-17A OS=Mus musculus GN=Il17a PE=2 SV=1 - [IL17_MOUSE]	72.13	20.25	1	2	4	8	158	17.5	8.92
Q61781	Keratin, type I cytoskeletal 14 OS=Mus musculus GN=Krt14 PE=1 SV=2 - [K1C14_MOUSE]	623.81	32.02	15	1	18	63	484	52.8	5.17
Q61495	Desmoglein-1-alpha OS=Mus musculus GN=Dsg1a PE=2 SV=2 - [DSG1A_MOUSE]	33.21	3.78	3	1	5	6	1057	114.5	4.89
Q3UV17	Keratin, type II cytoskeletal 2 oral OS=Mus musculus GN=Krt76 PE=2 SV=1 - [K22O_MOUSE]	103.65	11.45	3	2	9	29	594	62.8	8.43
Q3UHD1	Brain-specific angiogenesis inhibitor 1 OS=Mus musculus GN=Bai1 PE=1 SV=1 - [BAI1_MOUSE]	36.7	0.57	1	1	1	1	1582	173.2	7.56
Q3U1C4	MCG1271 OS=Mus musculus GN=Secisbp2 PE=2 SV=1 - [Q3U1C4_MOUSE]	33.52	2.33	44	1	3	5	858	94.8	8.6
Q3TWW8	Protein Srsf6 OS=Mus musculus GN=Srsf6 PE=2 SV=1 - [Q3TWW8_MOUSE]	67.16	16.22	3	1	7	9	339	39	11.46
Q3TTY5	Keratin, type II cytoskeletal 2 epidermal OS=Mus musculus GN=Krt2 PE=1 SV=1 - [K22E_MOUSE]	359.74	14.71	3	3	16	48	707	70.9	8.06
Q3TRJ4	Keratin, type I cytoskeletal 26 OS=Mus musculus GN=Krt26 PE=2 SV=1 - [K1C26_MOUSE]	47.45	1.73	1	1	1	1	462	51.1	4.84
Q02257	Junction plakoglobin OS=Mus musculus GN=Jup PE=1 SV=3 - [PLAK_MOUSE]	103.1	11.54	1	5	10	11	745	81.7	6.14
P97350	Plakophilin-1 OS=Mus musculus GN=Pkp1 PE=1 SV=1 - [PKP1_MOUSE]	139.37	7.55	1	4	5	5	728	80.8	8.91
P68373	Tubulin alpha-1C chain OS=Mus musculus GN=Tuba1c PE=1 SV=1 - [TBA1C_MOUSE]	47.42	7.35	3	1	2	2	449	49.9	5.1
P63038	60 kDa heat shock protein, mitochondrial OS=Mus musculus GN=Hspd1 PE=1 SV=1 - [CH60_MOUSE]	49.15	9.08	2	1	4	4	573	60.9	6.18
P60710	Actin, cytoplasmic 1 OS=Mus musculus GN=Actb PE=1 SV=1 - [ACTB_MOUSE]	93.75	34.93	17	2	14	14	375	41.7	5.48
P58252	Elongation factor 2 OS=Mus musculus GN=Eef2 PE=1 SV=2 - [EF2_MOUSE]	33.18	2.1	5	1	2	2	858	95.3	6.83
P52633	Signal transducer and transcription activator 6 OS=Mus musculus GN=Stat6 PE=2 SV=2 - [STAT6_MOUSE]	41.63	1.79	1	1	2	2	837	93.4	6.23
P50446	Keratin, type II cytoskeletal 6A OS=Mus musculus GN=Krt6a PE=2 SV=3 - [K2C6A_MOUSE]	204.09	29.29	7	3	21	52	553	59.3	7.94
P48678-2	Isoform C of Prelamin-A/C OS=Mus musculus GN=Lmna - [LMNA_MOUSE]	40.7	3.48	3	1	2	2	574	65.4	6.8
P43277	Histone H1.3 OS=Mus musculus GN=Hist1h1d PE=1 SV=2 - [H13_MOUSE]	314.09	38.01	5	3	12	34	221	22.1	11.03
P43276	Histone H1.5 OS=Mus musculus GN=Hist1h1b PE=1 SV=2 - [H15_MOUSE]	56.48	32.74	1	1	10	12	223	22.6	10.92
P43274	Histone H1.4 OS=Mus musculus GN=Hist1h1e PE=1 SV=2 - [H14_MOUSE]	186.86	37.44	4	2	11	25	219	22	11.11
P24270	Catalase OS=Mus musculus GN=Cat PE=1 SV=4 - [CATA_MOUSE]	35.31	6.26	1	1	4	4	527	59.8	7.88
P19246	Neurofilament heavy polypeptide OS=Mus musculus GN=Nefh PE=1 SV=3 - [NFH_MOUSE]	67.57	2.29	1	1	3	4	1090	116.9	5.81
P17897	Lysozyme C-1 OS=Mus musculus GN=Lyz1 PE=1 SV=1 - [LYZ1_MOUSE]	51.28	14.19	1	1	2	5	148	16.8	9.41
P17182	Alpha-enolase OS=Mus musculus GN=Eno1 PE=1 SV=3 - [ENOA_MOUSE]	38.22	8.29	8	1	4	4	434	47.1	6.8
P16858	Glyceraldehyde-3-phosphate dehydrogenase OS=Mus musculus GN=Gapdh PE=1 SV=2 - [G3P_MOUSE]	54.41	15.92	4	1	5	8	333	35.8	8.25
P11679	Keratin, type II cytoskeletal 8 OS=Mus musculus GN=Krt8 PE=1 SV=4 - [K2C8_MOUSE]	158.59	10	10	1	9	28	490	54.5	5.82
P11499	Heat shock protein HSP 90-beta OS=Mus musculus GN=Hsp90ab1 PE=1 SV=3 - [HS90B_MOUSE]	75.23	3.45	4	1	3	3	724	83.2	5.03
P10854	Histone H2B type 1-M OS=Mus musculus GN=Hist1h2bm PE=1 SV=2 - [H2B1M_MOUSE]	209.47	44.44	15	3	6	11	126	13.9	10.32
P10126	Elongation factor 1-alpha 1 OS=Mus musculus GN=Eef1a1 PE=1 SV=3 - [EF1A1_MOUSE]	72.9	17.32	2	1	5	5	462	50.1	9.01
P09602	Non-histone chromosomal protein HMG-17 OS=Mus musculus GN=Hmgn2 PE=1 SV=2 - [HMGN2_MOUSE]	54.73	45.56	4	1	5	9	90	9.4	9.99
P07724	Serum albumin OS=Mus musculus GN=Alb PE=1 SV=3 - [ALBU_MOUSE]	836.51	20.72	1	4	14	54	608	68.6	6.07
P07356	Annexin A2 OS=Mus musculus GN=Anxa2 PE=1 SV=2 - [ANXA2_MOUSE]	80.31	16.22	4	2	7	10	339	38.7	7.69
P04104	Keratin, type II cytoskeletal 1 OS=Mus musculus GN=Krt1 PE=1 SV=4 - [K2C1_MOUSE]	781.83	7.38	3	2	7	112	637	65.6	8.15
P02535-3	Isoform 3 of Keratin, type I cytoskeletal 10 OS=Mus musculus GN=Krt10 - [K1C10_MOUSE]	803.44	18.61	15	5	13	95	462	49.5	5.02
P02088	Hemoglobin subunit beta-1 OS=Mus musculus GN=Hbb-b1 PE=1 SV=2 - [HBB1_MOUSE]	61.09	8.84	1	1	1	1	147	15.8	7.65
O70435	Proteasome subunit alpha type-3 OS=Mus musculus GN=Psma3 PE=1 SV=3 - [PSA3_MOUSE]	48.09	8.24	1	1	2	2	255	28.4	5.44
O08784	Treacle protein OS=Mus musculus GN=Tcof1 PE=1 SV=1 - [TCOF_MOUSE]	51.85	0.76	2	1	1	1	1320	134.9	9.35
G3X9C2	F-box only protein 50 OS=Mus musculus GN=Nccrp1 PE=2 SV=2 - [FBX50_MOUSE]	45.74	4.51	1	1	1	1	266	30.4	7.12
G3UWG1	MCG115977 OS=Mus musculus GN=Gm10108 PE=3 SV=1 - [G3UWG1_MOUSE]	57.8	21.9	2	1	3	3	105	11.7	9.64
F7AIJ1	DDRGK domain-containing protein 1 (Fragment) OS=Mus musculus GN=Ddrgk1 PE=4 SV=1 - [F7AIJ1_MOUSE]	0	11.86	4	1	1	2	59	6.8	4.41
F7AA45	RNA-binding protein 39 (Fragment) OS=Mus musculus GN=Rbm39 PE=4 SV=1 - [F7AA45_MOUSE]	102.87	18.65	6	2	5	5	311	33.9	5.15
F6V5B0	Protein phosphatase 1M (Fragment) OS=Mus musculus GN=Ppm1m PE=4 SV=1 - [F6V5B0_MOUSE]	38.04	2.94	1	1	1	1	204	23.2	7.28
E9QKA4	Serine/arginine repetitive matrix protein 1 OS=Mus musculus GN=Srrm1 PE=4 SV=1 - [E9QKA4_MOUSE]	65.35	7.02	7	1	6	9	897	101.1	11.94
E9Q557	Desmoplakin OS=Mus musculus GN=Dsp PE=3 SV=1 - [DESP_MOUSE]	133.67	9.43	2	7	36	43	2883	332.7	6.8
E9Q509	Pyruvate kinase OS=Mus musculus GN=Pklr PE=3 SV=1 - [E9Q509_MOUSE]	60.74	1.47	3	1	1	2	543	58.8	6.92
E9Q0F0	Protein Krt78 OS=Mus musculus GN=Krt78 PE=4 SV=1 - [E9Q0F0_MOUSE]	133.49	2.53	1	1	3	15	1068	112.2	7.97
E9PVG8	Protein 9530053A07Rik OS=Mus musculus GN=9530053A07Rik PE=4 SV=1 - [E9PVG8_MOUSE]	56.02	0.35	3	1	1	11	2581	280	6.18
D3Z7F0	L-lactate dehydrogenase (Fragment) OS=Mus musculus GN=Ldhb PE=3 SV=1 - [D3Z7F0_MOUSE]	100.36	10.1	2	1	1	3	198	21.4	7.01
D3Z736	L-lactate dehydrogenase OS=Mus musculus GN=Ldha PE=3 SV=1 - [D3Z736_MOUSE]	43.98	14.77	4	1	3	3	237	26	8.07
D3YYR8	Protein Trf (Fragment) OS=Mus musculus GN=Trf PE=4 SV=1 - [D3YYR8_MOUSE]	38.86	4.22	3	1	1	1	237	25.7	8
B2RW88	Proline rich 19 OS=Mus musculus GN=Prr19 PE=2 SV=1 - [B2RW88_MOUSE]	39.69	2.19	1	1	1	1	366	40.1	9.85
A2AVJ7	Ribosome-binding protein 1 OS=Mus musculus GN=Rrbp1 PE=4 SV=1 - [A2AVJ7_MOUSE]	104.58	4.78	2	3	7	9	1464	158.3	9.19
A2ARZ3	Fibrous sheath-interacting protein 2 OS=Mus musculus GN=Fsip2 PE=1 SV=3 - [FSIP2_MOUSE]	0	0.5	1	1	5	5	6995	784.4	6.51
Detected oroteins from E.coli
Accession	Description	Score	Coverage	# Proteins	# Unique Peptides	# Peptides	# PSMs	# AAs	MW [kDa]	calc. pI
P30748	Molybdopterin synthase sulfur carrier subunit OS=Escherichia coli (strain K12) GN=moaD PE=1 SV=2 - [MOAD_ECOLI]	72.39	25.93	1	1	1	1	81	8.8	4.56
A7ZSK3	30S ribosomal protein S3 OS=Escherichia coli O139:H28 (strain E24377A / ETEC) GN=rpsC PE=3 SV=1 - [RS3_ECO24]	66.79	3.43	1	1	1	1	233	26	10.27
A7ZHC0	4-hydroxy-tetrahydrodipicolinate reductase OS=Escherichia coli O139:H28 (strain E24377A / ETEC) GN=dapB PE=3 SV=1 - [DAPB_ECO24]	58.17	6.59	5	2	2	2	273	28.7	5.76
P08660	Lysine-sensitive aspartokinase 3 OS=Escherichia coli (strain K12) GN=lysC PE=1 SV=2 - [AK3_ECOLI]	54.29	2.67	1	1	1	2	449	48.5	5.11
P0A9A8	Cell division protein FtsZ OS=Escherichia coli O157:H7 GN=ftsZ PE=3 SV=1 - [FTSZ_ECO57]	50.61	3.13	1	1	1	1	383	40.3	4.78
P00562	Bifunctional aspartokinase/homoserine dehydrogenase 2 OS=Escherichia coli (strain K12) GN=metL PE=1 SV=3 - [AK2H_ECOLI]	44.94	1.48	1	1	1	1	810	88.8	5.59
A7ZSI5	30S ribosomal protein S4 OS=Escherichia coli O139:H28 (strain E24377A / ETEC) GN=rpsD PE=3 SV=1 - [RS4_ECO24]	39.43	3.4	1	1	1	1	206	23.5	10.05

## Sheet: IL-17A (Miltenyi)
Detected murine proteins
Accession	Description	Score	Coverage	# Proteins	# Unique Peptides	# Peptides	# PSMs	# AAs	MW [kDa]	calc. pI
Q922U2	Keratin, type II cytoskeletal 5 OS=Mus musculus GN=Krt5 PE=1 SV=1 - [K2C5_MOUSE]	134.58	23.1	5	2	21	36	580	61.7	7.75
Q8VED5	Keratin, type II cytoskeletal 79 OS=Mus musculus GN=Krt79 PE=1 SV=2 - [K2C79_MOUSE]	92.1	8.66	1	1	8	18	531	57.5	7.69
Q8BZX4	Splicing regulatory glutamine/lysine-rich protein 1 OS=Mus musculus GN=Srek1 PE=2 SV=1 - [SREK1_MOUSE]	46.2	2.02	2	1	1	1	494	56.7	10.48
Q6P5F9	Exportin-1 OS=Mus musculus GN=Xpo1 PE=1 SV=1 - [XPO1_MOUSE]	36.58	0.93	1	1	1	1	1071	123	6.07
Q6IFZ6	Keratin, type II cytoskeletal 1b OS=Mus musculus GN=Krt77 PE=1 SV=1 - [K2C1B_MOUSE]	170.87	8.57	3	2	8	48	572	61.3	8.02
Q6IFX2	Keratin, type I cytoskeletal 42 OS=Mus musculus GN=Krt42 PE=1 SV=1 - [K1C42_MOUSE]	144.93	28.1	5	2	14	17	452	50.1	5.16
Q62386	Interleukin-17A OS=Mus musculus GN=Il17a PE=2 SV=1 - [IL17_MOUSE]	48.14	45.57	1	1	8	17	158	17.5	8.92
Q61781	Keratin, type I cytoskeletal 14 OS=Mus musculus GN=Krt14 PE=1 SV=2 - [K1C14_MOUSE]	165.83	18.39	11	1	10	17	484	52.8	5.17
Q3TTY5	Keratin, type II cytoskeletal 2 epidermal OS=Mus musculus GN=Krt2 PE=1 SV=1 - [K22E_MOUSE]	95.7	9.76	1	3	10	14	707	70.9	8.06
Q0VGU5	Vitamin K epoxide reductase complex subunit 1-like protein 1 OS=Mus musculus GN=Vkorc1l1 PE=2 SV=1 - [Q0VGU5_MOUSE]	37.88	5.51	2	1	1	1	127	14.2	7.77
Q02257	Junction plakoglobin OS=Mus musculus GN=Jup PE=1 SV=3 - [PLAK_MOUSE]	49.94	13.42	1	1	9	10	745	81.7	6.14
P60710	Actin, cytoplasmic 1 OS=Mus musculus GN=Actb PE=1 SV=1 - [ACTB_MOUSE]	71.94	16	16	1	7	7	375	41.7	5.48
P43277	Histone H1.3 OS=Mus musculus GN=Hist1h1d PE=1 SV=2 - [H13_MOUSE]	104.79	32.13	5	1	10	13	221	22.1	11.03
P43276	Histone H1.5 OS=Mus musculus GN=Hist1h1b PE=1 SV=2 - [H15_MOUSE]	49.63	20.18	1	1	6	7	223	22.6	10.92
P43274	Histone H1.4 OS=Mus musculus GN=Hist1h1e PE=1 SV=2 - [H14_MOUSE]	136.14	36.07	4	1	11	14	219	22	11.11
P07724	Serum albumin OS=Mus musculus GN=Alb PE=1 SV=3 - [ALBU_MOUSE]	822.8	12.66	1	2	8	38	608	68.6	6.07
P04104	Keratin, type II cytoskeletal 1 OS=Mus musculus GN=Krt1 PE=1 SV=4 - [K2C1_MOUSE]	185.18	6.12	3	2	5	36	637	65.6	8.15
P02535-3	Isoform 3 of Keratin, type I cytoskeletal 10 OS=Mus musculus GN=Krt10 - [K1C10_MOUSE]	156.91	18.61	7	3	12	23	462	49.5	5.02
G3UWG1	MCG115977 OS=Mus musculus GN=Gm10108 PE=3 SV=1 - [G3UWG1_MOUSE]	54.97	17.14	2	1	2	3	105	11.7	9.64
F8WIX8	Histone H2A OS=Mus musculus GN=Hist1h2al PE=3 SV=1 - [F8WIX8_MOUSE]	44.45	22.4	16	1	2	3	125	13.6	10.74
E9Q557	Desmoplakin OS=Mus musculus GN=Dsp PE=3 SV=1 - [DESP_MOUSE]	45.61	3.85	2	1	12	14	2883	332.7	6.8
E9Q1Z0	Protein 4732456N10Rik OS=Mus musculus GN=4732456N10Rik PE=3 SV=1 - [E9Q1Z0_MOUSE]	114.75	11.15	5	1	6	11	538	58.2	8.25
E9Q0F0	Protein Krt78 OS=Mus musculus GN=Krt78 PE=4 SV=1 - [E9Q0F0_MOUSE]	108.7	2.72	1	2	4	17	1068	112.2	7.97
D6RCZ0	Protein Zfp408 OS=Mus musculus GN=Zfp408 PE=2 SV=1 - [D6RCZ0_MOUSE]	33.2	5.17	1	1	1	2	116	12.3	6.52
A2ARZ3	Fibrous sheath-interacting protein 2 OS=Mus musculus GN=Fsip2 PE=1 SV=3 - [FSIP2_MOUSE]	0	0.63	1	1	6	8	6995	784.4	6.51
Detected oroteins from E.coli
Accession	Description	Score	Coverage	# Proteins	# Unique Peptides	# Peptides	# PSMs	# AAs	MW [kDa]	calc. pI
P30748	Molybdopterin synthase sulfur carrier subunit OS=Escherichia coli (strain K12) GN=moaD PE=1 SV=2 - [MOAD_ECOLI]	65.04	25.93	1	1	1	1	81	8.8	4.56
A7ZSR4	3-dehydroquinate synthase OS=Escherichia coli O139:H28 (strain E24377A / ETEC) GN=aroB PE=3 SV=1 - [AROB_ECO24]	53.95	3.04	7	1	1	1	362	38.8	6.05
P00562	Bifunctional aspartokinase/homoserine dehydrogenase 2 OS=Escherichia coli (strain K12) GN=metL PE=1 SV=3 - [AK2H_ECOLI]	39.54	1.11	1	1	1	1	810	88.8	5.59
